# Supplementary material for: High Resolution Magic Angle Spinning Proton NMR Study of Alzheimer’s Disease with Mouse Models
Source: Metabolites. 2022 Mar 17;12(3):253. doi: 10.3390/metabo12030253 (PMC8952313; doi:10.3390/metabo12030253)
Supplement: Supplementary file 1 [file metabolites-12-00253-s001.zip]

Archive with 1 entries (1 files):
- metabolites-1631466-supplementary.pdf
